# Supplementary material for: A Genomics Resource for 12 Edible Seaweeds to Predict Seaweed-Secreted Peptides with Potential Anti-Cancer Function
Source: Biology (Basel). 2022 Oct 4;11(10):1458. doi: 10.3390/biology11101458 (PMC9598510; doi:10.3390/biology11101458)
Supplement: Supplementary file 1 [file biology-11-01458-s001.zip]

Archive with 3 entries (3 files):
- FileS1_147_secreted_list.fa
- TableS1_dual_role_domain.xlsx
- TableS2_50gene_alteration_frequency.xlsx
