# Supplementary material for: A Genomics Resource for 12 Edible Seaweeds to Predict Seaweed-Secreted Peptides with Potential Anti-Cancer Function
Source: Biology (Basel). 2022 Oct 4;11(10):1458. doi: 10.3390/biology11101458 (PMC9598510; doi:10.3390/biology11101458)
Supplement: Supplementary file 1 [file biology-11-01458-s001.zip › TableS1_dual_role_domain.xlsx]

## Sheet: dual_role_domain
Pfam accession number	Number of tumor suppressor	Number of oncogenes	Short Name	Full Name
PF00096	67	38	zf-C2H2	Zinc finger, C2H2 type
PF07714	66	23	Pkinase_Tyr	Protein tyrosine kinase
PF00069	66	38	Pkinase	Protein kinase domain
PF00046	37	17	Homeobox	Homeobox domain
PF00017	32	12	SH2	SH2 domain
PF07679	30	18	I-set	Immunoglobulin I-set domain
PF00071	28	12	Ras	Ras family
PF00041	27	16	fn3	Fibronectin type III domain
PF00076	26	10	RRM_1	RNA recognition motif. (a.k.a. RRM, RBD, or RNP domain)
PF00010	25	13	HLH	Helix-loop-helix DNA-binding domain
PF00169	24	9	PH	PH domain
PF00018	22	6	SH3_1	SH3 domain
PF00104	20	18	Hormone_recep	Ligand-binding domain of nuclear hormone receptor
PF12796	19	13	Ank_2	Ankyrin repeats (3 copies)
PF00105	19	17	zf-C4	Zinc finger, C4 type (two domains)
PF00412	17	9	LIM	LIM domain
PF00400	17	13	WD40	WD domain, G-beta repeat
PF00028	17	14	Cadherin	Cadherin domain
PF13855	16	12	LRR_8	Leucine rich repeat
PF00178	16	6	Ets	Ets-domain
PF00250	15	12	Forkhead	Forkhead domain
PF00168	15	12	C2	C2 domain
PF00856	14	8	SET	SET domain
PF00621	14	3	RhoGEF	RhoGEF domain
PF00651	13	10	BTB	BTB/POZ domain
PF00531	13	11	Death	Death domain
PF00505	13	9	HMG_box	HMG (high mobility group) box
PF00170	13	6	bZIP_1	bZIP transcription factor
PF00130	13	5	C1_1	Phorbol esters/diacylglycerol binding domain (C1 domain)
PF00102	13	12	Y_phosphatase	Protein-tyrosine phosphatase
PF00047	13	6	ig	Immunoglobulin domain
PF00001	13	6	7tm_1	7 transmembrane receptor (rhodopsin family)
PF00628	12	6	PHD	PHD-finger
PF00271	12	10	Helicase_C	Helicase conserved C-terminal domain
PF00782	11	8	DSPc	Dual specificity phosphatase, catalytic domain
PF00643	11	8	zf-B_box	B-box zinc finger
PF00439	11	8	Bromodomain	Bromodomain
PF00433	11	6	Pkinase_C	Protein kinase C terminal domain
PF00219	11	10	IGFBP	Insulin-like growth factor binding protein
PF00595	10	8	PDZ	PDZ domain (Also known as DHR or GLGF)
PF00536	10	8	SAM_1	SAM domain (Sterile alpha motif)
PF00008	10	8	EGF	EGF-like domain
PF07645	9	8	EGF_CA	Calcium-binding EGF domain
PF00788	9	7	RA	Ras association (RalGDS/AF-6) domain
PF00397	9	7	WW	WW domain
PF00307	9	6	CH	Calponin homology (CH) domain
PF07686	8	6	V-set	Immunoglobulin V-set domain
PF07648	8	7	Kazal_2	Kazal-type serine protease inhibitor domain
PF07647	8	8	SAM_2	SAM domain (Sterile alpha motif)
PF01352	8	2	KRAB	KRAB box
PF00855	8	4	PWWP	PWWP domain
PF00619	8	5	CARD	Caspase recruitment domain
PF00498	8	6	FHA	FHA domain
PF00292	8	5	PAX	'Paired box' domain
PF00110	8	3	wnt	wnt family
PF00048	8	4	IL8	Small cytokines (intecrine/chemokine), interleukin-8 like
PF00019	8	7	TGF_beta	Transforming growth factor beta like domain
PF14604	7	2	SH3_9	Variant SH3 domain
PF14575	7	7	EphA2_TM	Ephrin type-A receptor 2 transmembrane domain
PF07653	7	2	SH3_2	Variant SH3 domain
PF02198	7	4	SAM_PNT	Sterile alpha motif (SAM)/Pointed domain
PF01404	7	7	Ephrin_lbd	Ephrin receptor ligand binding domain
PF01392	7	5	Fz	Fz domain
PF00989	7	6	PAS	PAS fold
PF00688	7	6	TGFb_propeptide	TGF-beta propeptide
PF00641	7	2	zf-RanBP	Zn-finger in Ran binding protein and others
PF00620	7	6	RhoGAP	RhoGAP domain
PF00581	7	4	Rhodanese	Rhodanese-like domain
PF00240	7	4	ubiquitin	Ubiquitin family
PF00176	7	6	SNF2_N	SNF2 family N-terminal domain
PF00134	7	2	Cyclin_N	Cyclin, N-terminal domain
PF00089	7	6	Trypsin	Trypsin
PF12661	6	5	hEGF	Human growth factor-like EGF
PF02373	6	4	JmjC	JmjC domain, hydroxylase
PF02008	6	3	zf-CXXC	CXXC zinc finger domain
PF01833	6	4	TIG	IPT/TIG domain
PF01753	6	5	zf-MYND	MYND finger
PF01049	6	5	Cadherin_C	Cadherin cytoplasmic region
PF01023	6	3	S_100	S-100/ICaBP type calcium binding domain
PF00605	6	5	IRF	Interferon regulatory factor transcription factor
PF00503	6	1	G-alpha	G-protein alpha subunit
PF00443	6	3	UCH	Ubiquitin carboxyl-terminal hydrolase
PF00373	6	5	FERM_M	FERM central domain
PF00020	6	5	TNFR_c6	TNFR/NGFR cysteine-rich region
PF16517	5	5	Nore1-SARAH	Novel Ras effector 1 C-terminal SARAH (Sav/Rassf/Hpo) domain
PF12403	5	3	Pax2_C	Paired-box protein 2 C terminal
PF08504	5	3	RunxI	Runx inhibition domain
PF08205	5	4	C2-set_2	CD80-like C2-set immunoglobulin domain
PF02758	5	4	PYRIN	PAAD/DAPIN/Pyrin domain
PF02174	5	4	IRS	PTB domain (IRS-1 type)
PF02146	5	5	SIR2	Sir2 family
PF02037	5	3	SAP	SAP domain
PF01562	5	3	Pep_M12B_propep	Reprolysin family propeptide
PF01462	5	5	LRRNT	Leucine rich repeat N-terminal domain
PF01421	5	3	Reprolysin	Reprolysin (M12B) family zinc metalloprotease
PF01403	5	3	Sema	Sema domain
PF01390	5	2	SEA	SEA domain
PF01388	5	3	ARID	ARID/BRIGHT DNA binding domain
PF01030	5	1	Recep_L_domain	Receptor L domain
PF00888	5	3	Cullin	Cullin family
PF00853	5	3	Runt	Runt domain
PF00791	5	4	ZU5	ZU5 domain
PF00757	5	1	Furin-like	Furin-like cysteine rich region
PF00632	5	3	HECT	HECT-domain (ubiquitin-transferase)
PF00622	5	4	SPRY	SPRY domain
PF00514	5	3	Arm	Armadillo/beta-catenin-like repeat
PF00481	5	4	PP2C	Protein phosphatase 2C
PF00452	5	1	Bcl-2	Apoptosis regulator proteins, Bcl-2 family
PF00435	5	2	Spectrin	Spectrin repeat
PF00385	5	3	Chromo	Chromo (CHRromatin Organisation MOdifier) domain
PF00320	5	2	GATA	GATA zinc finger
PF00149	5	4	Metallophos	Calcineurin-like phosphoesterase
PF00086	5	3	Thyroglobulin_1	Thyroglobulin type-1 repeat
PF19035	4	3	TSP1_CCN	CCN3 Nov like TSP1 domain
PF17907	4	2	AWS	AWS domain
PF17838	4	1	PH_16	PH domain
PF16920	4	1	TPKR_C2	Tyrosine-protein kinase receptor C2 Ig-like domain
PF16676	4	4	FOXO-TAD	Transactivation domain of FOXO protein family
PF16421	4	3	E2F_CC-MB	E2F transcription factor CC-MB domain
PF16179	4	2	RHD_dimer	Rel homology dimerisation domain
PF14843	4	1	GF_recep_IV	Growth factor receptor domain IV
PF13765	4	3	PRY	SPRY-associated domain
PF13716	4	2	CRAL_TRIO_2	Divergent CRAL/TRIO domain
PF13445	4	4	zf-RING_UBOX	RING-type zinc-finger
PF10557	4	3	Cullin_Nedd8	Cullin protein neddylation domain
PF10401	4	4	IRF-3	Interferon-regulatory factor 3
PF08758	4	4	Cadherin_pro	Cadherin prodomain like
PF08441	4	3	Integrin_alpha2	Integrin alpha
PF07684	4	3	NODP	NOTCH protein
PF06816	4	3	NOD	NOTCH protein
PF02319	4	3	E2F_TDP	E2F/DP family winged-helix DNA-binding domain
PF02173	4	2	pKID	pKID domain
PF01839	4	3	FG-GAP	FG-GAP repeat
PF01335	4	3	DED	Death effector domain
PF00779	4	2	BTK	BTK motif
PF00642	4	3	zf-CCCH	Zinc finger C-x8-C-x5-C-x3-H type (and similar)
PF00554	4	2	RHD_DNA_bind	Rel homology DNA-binding domain
PF00454	4	2	PI3_PI4_kinase	Phosphatidylinositol 3- and 4-kinase
PF00335	4	3	Tetraspannin	Tetraspanin family
PF00270	4	3	DEAD	DEAD/DEAH box helicase
PF00244	4	1	14-3-3	14-3-3 protein
PF00179	4	1	UQ_con	Ubiquitin-conjugating enzyme
PF00093	4	3	VWC	von Willebrand factor type C domain
PF00066	4	3	Notch	LNR domain
PF00061	4	3	Lipocalin	Lipocalin / cytosolic fatty-acid binding protein family
PF00059	4	3	Lectin_C	Lectin C-type domain
PF00050	4	3	Kazal_1	Kazal-type serine protease inhibitor domain
PF00007	4	3	Cys_knot	Cystine-knot domain
PF17982	3	1	C5HCH	NSD Cys-His rich domain
PF16675	3	3	FOXO_KIX_bdg	KIX-binding domain of forkhead box O, CR2
PF16207	3	1	RAWUL	RAWUL domain RING finger- and WD40-associated ubiquitin-like
PF16159	3	3	FOXP-CC	FOXP coiled-coil domain
PF13895	3	1	Ig_2	Immunoglobulin domain
PF13639	3	2	zf-RING_2	Ring finger domain
PF12937	3	3	F-box-like	F-box-like
PF12171	3	2	zf-C2H2_jaz	Zinc-finger double-stranded RNA-binding
PF11936	3	3	DUF3454	Domain of unknown function (DUF3454)
PF08788	3	2	NHR2	NHR2 domain like
PF07716	3	2	bZIP_2	Basic region leucine zipper
PF07710	3	3	P53_tetramer	P53 tetramerisation motif
PF07531	3	2	TAFH	NHR1 homology to TAF
PF05965	3	2	FYRC	F/Y rich C-terminus
PF05964	3	2	FYRN	F/Y-rich N-terminus
PF05920	3	2	Homeobox_KN	Homeobox KN domain
PF05349	3	2	GATA-N	GATA-type transcription activator, N-terminal
PF03165	3	2	MH1	MH1 domain
PF02865	3	3	STAT_int	STAT protein, protein interaction domain
PF02864	3	3	STAT_bind	STAT protein, DNA binding domain
PF02755	3	1	RPEL	RPEL repeat
PF02437	3	2	Ski_Sno	SKI/SNO/DAC family
PF02376	3	2	CUT	CUT domain
PF02375	3	1	JmjN	jmjN domain
PF02260	3	2	FATC	FATC domain
PF02259	3	2	FAT	FAT domain
PF02234	3	3	CDI	Cyclin-dependent kinase inhibitor
PF02170	3	2	PAZ	PAZ domain
PF01437	3	1	PSI	Plexin repeat
PF01429	3	1	MBD	Methyl-CpG binding domain
PF01426	3	2	BAH	BAH domain
PF01399	3	1	PCI	PCI domain
PF01017	3	3	STAT_alpha	STAT protein, all-alpha domain
PF00907	3	1	T-box	T-box
PF00870	3	3	P53	P53 DNA-binding domain
PF00640	3	2	PID	Phosphotyrosine interaction domain (PTB/PID)
PF00629	3	2	MAM	MAM domain, meprin/A5/mu
PF00627	3	3	UBA	UBA/TS-N domain
PF00626	3	3	Gelsolin	Gelsolin repeat
PF00617	3	1	RasGEF	RasGEF domain
PF00615	3	2	RGS	Regulator of G protein signaling domain
PF00569	3	2	ZZ	Zinc finger, ZZ type
PF00533	3	3	BRCT	BRCA1 C Terminus (BRCT) domain
PF00341	3	1	PDGF	PDGF/VEGF domain
PF00249	3	2	Myb_DNA-binding	Myb-like DNA-binding domain
PF00225	3	2	Kinesin	Kinesin motor domain
PF00098	3	1	zf-CCHC	Zinc knuckle
PF00054	3	2	Laminin_G_1	Laminin G domain
PF00043	3	3	GST_C	Glutathione S-transferase, C-terminal domain
PF00038	3	3	Filament	Intermediate filament protein
PF00011	3	1	HSP20	Hsp20/alpha crystallin family
PF18366	2	1	zf_ZIC	Zic proteins zinc finger domain
PF18264	2	2	preSET_CXC	CXC domain
PF18118	2	2	PRC2_HTH_1	Polycomb repressive complex 2 tri-helical domain
PF17772	2	1	zf-MYST	MYST family zinc finger domain
PF16589	2	2	BRCT_2	BRCT domain, a BRCA1 C-terminus domain
PF16493	2	1	Meis_PKNOX_N	N-terminal of Homeobox Meis and PKNOX1
PF16276	2	1	NPM1-C	Nucleophosmin C-terminal domain
PF16183	2	1	Kinesin_assoc	Kinesin-associated
PF15300	2	1	INT_SG_DDX_CT_C	INTS6/SAGE1/DDX26B/CT45 C-terminus
PF14580	2	1	LRR_9	Leucine-rich repeat
PF13922	2	1	PHD_3	PHD domain of transcriptional enhancer, Asx
PF13919	2	1	ASXH	Asx homology domain
PF13882	2	1	Bravo_FIGEY	Bravo-like intracellular region
PF13499	2	1	EF-hand_7	EF-hand domain pair
PF12738	2	2	PTCB-BRCT	twin BRCT domain
PF12336	2	1	SOXp	SOX transcription factor
PF12284	2	1	HoxA13_N	Hox protein A13 N terminal
PF12148	2	1	TTD	Tandem tudor domain within UHRF1
PF12126	2	1	DUF3583	Protein of unknown function (DUF3583)
PF11616	2	2	EZH2_WD-Binding	WD repeat binding protein EZH2
PF10591	2	2	SPARC_Ca_bdg	Secreted protein acidic and rich in cysteine Ca binding region
PF10522	2	1	RII_binding_1	RII binding domain
PF09354	2	2	HNF_C	HNF3 C-terminal domain
PF09289	2	2	FOLN	Follistatin/Osteonectin-like EGF domain
PF09128	2	1	RGS-like	Regulator of G protein signalling-like domain
PF08782	2	1	c-SKI_SMAD_bind	c-SKI Smad4 binding domain
PF08711	2	1	Med26	TFIIS helical bundle-like domain
PF08699	2	1	ArgoL1	Argonaute linker 1 domain
PF08430	2	2	Forkhead_N	Forkhead N-terminal region
PF08429	2	1	PLU-1	PLU-1-like protein
PF08397	2	1	IMD	IRSp53/MIM homology domain
PF08347	2	1	CTNNB1_binding	N-terminal CTNNB1 binding
PF08337	2	1	Plexin_cytopl	Plexin cytoplasmic RasGAP domain
PF08271	2	1	TF_Zn_Ribbon	TFIIB zinc-binding
PF08081	2	1	RBM1CTR	RBM1CTR (NUC064) family
PF07744	2	1	SPOC	SPOC domain
PF07527	2	1	Hairy_orange	Hairy Orange
PF06337	2	1	DUSP	DUSP domain
PF05210	2	2	Sprouty	Sprouty protein (Spry)
PF05066	2	1	HARE-HTH	HB1, ASXL, restriction endonuclease HTH domain
PF03556	2	1	Cullin_binding	Cullin binding
PF03144	2	1	GTP_EFTU_D2	Elongation factor Tu domain 2
PF03143	2	1	GTP_EFTU_D3	Elongation factor Tu C-terminal domain
PF03066	2	1	Nucleoplasmin	Nucleoplasmin
PF02985	2	1	HEAT	HEAT repeat
PF02928	2	1	zf-C5HC2	C5HC2 zinc finger
PF02762	2	1	Cbl_N3	CBL proto-oncogene N-terminus, SH2-like domain
PF02761	2	1	Cbl_N2	CBL proto-oncogene N-terminus, EF hand-like domain
PF02752	2	1	Arrestin_C	Arrestin (or S-antigen), C-terminal domain
PF02460	2	2	Patched	Patched family
PF02262	2	1	Cbl_N	CBL proto-oncogene N-terminal domain 1
PF02182	2	1	SAD_SRA	SAD/SRA domain
PF02171	2	1	Piwi	Piwi domain
PF02148	2	1	zf-UBP	Zn-finger in ubiquitin-hydrolases and other protein
PF01853	2	1	MOZ_SAS	MOZ/SAS family
PF01454	2	1	MAGE	MAGE family
PF01436	2	2	NHL	NHL repeat
PF01398	2	1	JAB	JAB1/Mov34/MPN/PAD-1 ubiquitin protease
PF01094	2	1	ANF_receptor	Receptor family ligand binding region
PF01088	2	2	Peptidase_C12	Ubiquitin carboxyl-terminal hydrolase, family 1
PF00850	2	2	Hist_deacetyl	Histone deacetylase domain
PF00735	2	1	Septin	Septin
PF00659	2	2	POLO_box	POLO box duplicated region
PF00650	2	1	CRAL_TRIO	CRAL/TRIO domain
PF00611	2	1	FCH	Fes/CIP4, and EFC/F-BAR homology domain
PF00348	2	1	polyprenyl_synt	Polyprenyl synthetase
PF00339	2	1	Arrestin_N	Arrestin (or S-antigen), N-terminal domain
PF00171	2	1	Aldedh	Aldehyde dehydrogenase family
PF00118	2	1	Cpn60_TCP1	TCP-1/cpn60 chaperonin family
PF00049	2	1	Insulin	Insulin/IGF/Relaxin family
PF00009	2	1	GTP_EFTU	Elongation factor Tu GTP binding domain
PF00003	2	1	7tm_3	7 transmembrane sweet-taste receptor of 3 GCPR
PF18569	1	1	Thioredoxin_16	Thioredoxin-like domain
PF16780	1	1	AIMP2_LysRS_bd	AIMP2 lysyl-tRNA synthetase binding domain
PF14835	1	1	zf-RING_6	zf-RING of BARD1-type protein
PF12577	1	1	PPARgamma_N	PPAR gamma N-terminal region
PF12489	1	1	ARA70	Nuclear coactivator
PF12349	1	1	Sterol-sensing	Sterol-sensing domain of SREBP cleavage-activation
PF12110	1	1	Nup96	Nuclear protein 96
PF10523	1	1	BEN	BEN domain
PF10506	1	1	MCC-bdg_PDZ	PDZ domain of MCC-2 bdg protein for Usher syndrome
PF09733	1	1	VEFS-Box	VEFS-Box of polycomb protein
PF09036	1	1	Bcr-Abl_Oligo	Bcr-Abl oncoprotein oligomerisation domain
PF08172	1	1	CASP_C	CASP C terminal
PF05221	1	1	AdoHcyase	S-adenosyl-L-homocysteine hydrolase
PF04732	1	1	Filament_head	Intermediate filament head (DNA binding) region
PF04731	1	1	Caudal_act	Caudal like protein activation region
PF04437	1	1	RINT1_TIP1	RINT-1 / TIP-1 family
PF04096	1	1	Nucleoporin2	Nucleoporin autopeptidase
PF03045	1	1	DAN	DAN domain
PF02165	1	1	WT1	Wilm's tumour protein
PF01965	1	1	DJ-1_PfpI	DJ-1/PfpI family
PF01841	1	1	Transglut_core	Transglutaminase-like superfamily
PF01146	1	1	Caveolin	Caveolin
PF00927	1	1	Transglut_C	Transglutaminase family, C-terminal ig like domain
PF00868	1	1	Transglut_N	Transglutaminase family
PF00670	1	1	AdoHcyase_NAD	S-adenosyl-L-homocysteine hydrolase, NAD binding domain
PF00334	1	1	NDK	Nucleoside diphosphate kinase
PF00180	1	1	Iso_dh	Isocitrate/isopropylmalate dehydrogenase
PF00042	1	1	Globin	Globin
