# Supplementary material for: A Genomics Resource for 12 Edible Seaweeds to Predict Seaweed-Secreted Peptides with Potential Anti-Cancer Function
Source: Biology (Basel). 2022 Oct 4;11(10):1458. doi: 10.3390/biology11101458 (PMC9598510; doi:10.3390/biology11101458)
Supplement: Supplementary file 1 [file biology-11-01458-s001.zip › TableS2_50gene_alteration_frequency.xlsx]

## Sheet: gene_alteration_frequency
Gene Symbol	Num Samples Altered in TCGA Pan-cancer dataset	Percent Samples Altered
PRKCI	781	0.07
TRIO	778	0.07
MOS	377	0.03
MAP3K4	376	0.03
IKBKE	375	0.03
PRKAA1	366	0.03
NUAK2	360	0.03
ROCK1	354	0.03
PBK	350	0.03
PAK1	349	0.03
RNASEL	340	0.03
PRKCA	337	0.03
PAK5	328	0.03
HIPK2	319	0.029
CDK14	318	0.029
WNK2	314	0.029
MAP2K4	306	0.028
LATS1	302	0.028
RPS6KA2	300	0.027
PRKCB	299	0.027
STK11	298	0.027
DAPK1	291	0.027
LATS2	289	0.026
BMPR2	280	0.026
RPS6KA6	280	0.026
AKT2	276	0.025
STK10	276	0.025
BRSK1	268	0.024
CAMK1D	267	0.024
STRADA	255	0.023
PIM3	248	0.023
AKT1	244	0.022
AURKA	236	0.022
PRKAA2	231	0.021
SCYL1	229	0.021
MAPK9	220	0.02
PRKCE	215	0.02
GSK3B	214	0.02
SGK1	213	0.019
NUAK1	200	0.018
MAPK10	194	0.018
GRK3	192	0.018
PRKCD	187	0.017
PLK1	186	0.017
DAPK3	166	0.015
PIM1	161	0.015
TRIB2	143	0.013
CDK1	141	0.013
GSK3A	127	0.012
DAPK2	113	0.01
